# Supplementary material for: Temporal deposition of copper and zinc in the sediments of metal removal constructed wetlands
Source: PLoS One. 2021 Aug 3;16(8):e0255527. doi: 10.1371/journal.pone.0255527 (PMC8330884; doi:10.1371/journal.pone.0255527)
Supplement: S1 File — (R) [file pone.0255527.s015.R]

# Metals 


##This Protocol is supposed to work on Just surface sediments from outflow location
## FINAL MODEL-line 157

setwd("G:/SREL/Zeinah/Sediments data/PAPER/Data Analysis")


# Import the data using read.csv
Metals <- read.csv("G:/SREL/Zeinah/Sediments data/PAPER/Data Analysis/Metals TCTN Top OF BOTH CELLS.csv")

#############################
######DATA Exploration######

# Change explanatory variables into factors
Metals$fSeason <- factor(Metals$Season, levels = c(0,1), labels = c("Warm", "Cool"))
Metals$fCell <- factor(Metals$Cell, levels = c(0,1), labels = c("Cell 1", "Cell 2"))
TC <- Metals$TC
TN <- Metals$TN
Year <- Metals$Year


#######LOG TRANSFORMATION####################
logCu <- log10(Metals$Cu)
logTC <- log10(Metals$TC)
logTN <- log10(Metals$TN)


# Data Exploration
#Coplots for Cu and Zn
coplot(logCu ~ Year | fSeason , data = Metals,xlab = c("Year"), ylab = ("log Cu (mg/kg)"))
coplot(logCu ~ Year | logTC * fSeason, data = Metals,xlab = c("Year"))
coplot(logCu ~ Year | logTC , data = Metals,xlab = c("Year"))
coplot(logCu ~ logTC| Year , data = Metals,xlab = c("logTC"))
coplot(logCu ~ logTN| Year , data = Metals,xlab = c("logTN"))

# PROTOCOL 
##################################################################
####################################################################
##Copper###

##Lets check VIF values for logTC and logTN to determine to either keep both or eliminate one, cutoff is 5
##First off, this is the model without the correlation part
M.lm <- lm(logCu ~ Year*fSeason*logTC*logTN*fCell, data = Metals)

summary(M.lm)
plot(M.lm, which = c(1))
E <- resid(M.lm, type = "pearson")
hist(E) #Seems OK
bartlett.test(E, Metals$fSeason)##p-value 0.818
shapiro.test(E)## p = 0.2962


#Lets plot that with a 5 cutoff
Z <- vif(M.lm)
barplot(Z, main = "VIF Values", horiz = TRUE, col = "steelblue")
abline(v = 5, lwd = 3, lty = 2)
##So it is clear that either logTC or logTN has to go!!! the rest are fine


##Based on collinearity, we will drop LogTN
M.lm1 <- lm(logCu ~ Year*fSeason*logTC*fCell, data = Metals)

summary(M.lm1)
plot(M.lm1, which = c(1))##Looks good
E <- resid(M.lm1, type = "pearson")
hist(E) #Seems OK
bartlett.test(E, Metals$fSeason)##p-value 0.4514, OK!
shapiro.test(E)## p = 0.4154, NORMAL!!


## FIND OUT THE OPTIMUM FIXED STRUCTURE using the gls function
M.gls <-gls(logCu ~ logTC+fSeason+Year+fCell+logTC:Year+
                    logTC:fSeason+Year:fSeason+logTC:fCell+
                    Year:fCell+fSeason:fCell+logTC:Year:fSeason+
                    logTC:Year:fCell+logTC:fSeason:fCell+
                    logTC:Year:fSeason:fCell,
                    data = Metals, method = "ML")
anova(M.gls)
##4-way interactions
drop1 <- update (M.gls, .~.- logTC:Year:fSeason:fCell) 
anova(M.gls,drop1)## p-value 0.529,DROP!

drop1.New <-gls(logCu ~logTC+fSeason+Year+fCell+logTC:Year+
                        logTC:fSeason+Year:fSeason+logTC:fCell+
                        Year:fCell+fSeason:fCell+logTC:Year:fSeason+
                        logTC:Year:fCell+logTC:fSeason:fCell,
                        data = Metals, method = "ML")

anova(drop1.New)

##Inspect 3-way interactions
drop2 <- update (drop1.New, .~.- logTC:fSeason:fCell) 
anova(drop1.New,drop2)## p-value 0.213,DROP!

drop3 <- update (drop1.New, .~.- logTC:Year:fCell) 
anova(drop1.New,drop3)## p-value 0.6018,DROP!

drop4 <- update (drop1.New, .~.- logTC:fSeason:Year) 
anova(drop1.New,drop4)## p-value 0.9357,DROP!

drop4.New <-gls(logCu ~logTC+fSeason+Year+fCell+logTC:Year+
                        logTC:fSeason+Year:fSeason+logTC:fCell+
                        Year:fCell+fSeason:fCell,
                data = Metals, method = "ML")

anova(drop4.New)

##Inspect 2-way interactions
drop5 <- update (drop4.New, .~.- fSeason:fCell) 
anova(drop4.New,drop5)## p-value 0.2546,DROP!

drop6 <- update (drop4.New, .~.- Year:fCell) 
anova(drop4.New,drop6)## p-value 0.4374,DROP!

drop7 <- update (drop4.New, .~.- logTC:fCell) 
anova(drop4.New,drop7)## p-value 0.477,DROP!

drop8 <- update (drop4.New, .~.- fSeason:Year) 
anova(drop4.New,drop8)## p-value 0.1233,DROP!

drop9 <- update (drop4.New, .~.- logTC:fSeason) 
anova(drop4.New,drop9)## p-value 0.2045,DROP!

drop10 <- update (drop4.New, .~.- logTC:Year) 
anova(drop4.New,drop10)## p-value 0.0064,KEEP!

drop10.New<-gls(logCu ~logTC+fSeason+Year+fCell+logTC:Year,
                data = Metals, method = "ML")

anova(drop10.New)
##Inspect Main effects
drop11 <- update (drop10.New, .~.- fCell) 
anova(drop10.New,drop11)## p-value 0.5079,DROP!

drop12 <- update (drop10.New, .~.- fSeason) 
anova(drop10.New,drop12)## p-value 0.8845,DROP!

drop13 <- update (drop10.New, .~.- Year) 
anova(drop10.New,drop13)## p-value 0.0078,KEEP!

drop14 <- update (drop10.New, .~.- logTC) 
anova(drop10.New,drop14)## p-value 0.0326,Keep!

drop14.New <- gls(logCu ~logTC+Year+logTC:Year,
                  data = Metals, method = "ML") 

AIC(drop14.New,drop10.New,drop4.New,M.gls)

###########Final Model####################
#########################################
######################################
M.Cu <- lm(logCu ~ logTC+Year+logTC:Year,
           data = Metals)

summary(M.Cu)
plot(M.Cu, which = c(1))
E <- resid(M.Cu, type = "pearson")
hist(E) #Seems OK
bartlett.test(E, Metals$fSeason)##p-value 0.8729, OK
shapiro.test(E)## p = 0.9358, NORMAL

E <- resid(M.Cu, type = "pearson")

##Plotting Residuals against main effects
op <- par(mfrow = c(2, 2), mar = c(5, 4, 1, 2))
plot(Metals$fSeason, E, xlab = "Season",
     ylab = "Residuals")

plot(Metals$fCell, E, xlab = "Cell",
     ylab = "Residuals")

plot(Metals$Year, E, xlab = "Year",
     ylab = "Residuals")
par(op)

op <- par(mfrow = c(2, 2), mar = c(5, 4, 1, 2))
plot(Metals$logTC, E, xlab = "Log(TC)",
     ylab = "Residuals")

plot(Metals$logTN, E, xlab = "Log(TN)",
     ylab = "Residuals")
par(op)
