# Supplementary material for: Temporal deposition of copper and zinc in the sediments of metal removal constructed wetlands
Source: PLoS One. 2021 Aug 3;16(8):e0255527. doi: 10.1371/journal.pone.0255527 (PMC8330884; doi:10.1371/journal.pone.0255527)
Supplement: S2 File — (CSV) [file pone.0255527.s016.csv]

Year	Season	Cell	Location	CoreSection	TC	TN	Cu	Zn
2007	0	0	1	2	2.402	0.102	7.98	17.7
2008	0	0	1	2	0.94	0.044	5.99	14
2008	1	0	1	2	2.041	0.133	32.2	51.4
2009	1	0	1	2	1.326	0.079	10.231	14.192
2009	0	0	1	2	9.351	0.873	349.93	463.54
2010	1	0	1	2	1.216	0.075	11.65	23.6
2010	1	0	1	2	4.65	0.298	77.16	133.22
2010	0	0	1	2	2.321	0.147	55.7	101.72
2010	0	0	1	2	2.615	0.218	68.57	122.7
2011	1	0	1	2	6.717	0.458	93.09	106.18
2011	1	0	1	2	1.841	0.112	39.86	42
2011	0	0	1	2	3.252	0.218	25.96	37.67
2011	0	0	1	2	2.217	0.117	38.07	91.98
2012	1	0	1	2	4.327	0.293	151.45	232.11
2012	1	0	1	2	9.598	0.512	78.69	126.06
2012	0	0	1	2	9.091	0.787	195.91	296.21
2012	0	0	1	2	7.274	0.506	185.72	283.56
2013	1	0	1	2	11.007	0.86	211.33	315.39
2013	1	0	1	2	3.027	0.215	33.49	60.48
2013	0	0	1	2	16.53	1.18	201.32	435.74
2013	0	0	1	2	8.03	0.69	274.15	674.43
2007	0	1	1	2	1.055	0.045	4.03	11.4
2008	0	1	1	2	1.006	0.057	17.2	37.4
2009	1	1	1	2	2.513	0.219	117.5	185.8
2009	1	1	1	2	0.667	0.035	4.44	7.83
2009	0	1	1	2	14.251	1.352	117.28	214.81
2010	1	1	1	2	1.655	0.109	26.52	52.42
2010	1	1	1	2	1.583	0.097	17.03	30.02
2010	0	1	1	2	4.768	0.377	59.62	90.79
2010	0	1	1	2	3.775	0.249	85.28	170.25
2011	1	1	1	2	3.881	0.241	19.81	3.98
2011	1	1	1	2	2.132	0.131	34.63	59.02
2011	0	1	1	2	2.675	0.181	36.55	70.87
2011	0	1	1	2	2.157	0.167	61.8	89.26
2012	1	1	1	2	1.845	0.12	27.04	43.56
2012	1	1	1	2	3.03	0.24	139.06	248.35
2012	0	1	1	2	6.614	0.483	80.39	115.7
2012	0	1	1	2	12.871	0.961	179.1	289.59
2013	1	1	1	2	12.705	1.058	132.63	228.29
2013	1	1	1	2	8.453	0.673	154.35	281.91
2013	0	1	1	2	2.96	0.23	34.9	72.17
2013	0	1	1	2	6.62	0.52	74.51	165.76
