# Supplementary material for: Temporal deposition of copper and zinc in the sediments of metal removal constructed wetlands
Source: PLoS One. 2021 Aug 3;16(8):e0255527. doi: 10.1371/journal.pone.0255527 (PMC8330884; doi:10.1371/journal.pone.0255527)
Supplement: S3 File — (R) [file pone.0255527.s017.R]

# Metals 


##This Protocol is supposed to work on Just surface sediments from outflow location
## FINAL MODEL-line 157

setwd("G:/SREL/Zeinah/Sediments data/PAPER/Data Analysis")


# Import the data using read.csv
Metals <- read.csv("G:/SREL/Zeinah/Sediments data/PAPER/Data Analysis/Metals TCTN Top OF BOTH CELLS.csv")


# Import the data using read.csv
Metals <- read.csv("G:/SREL/Zeinah/Sediments data/PAPER/Data Analysis/outlier removed Zn.csv")


#  1) Data Exploration-Refer to MetalsCu_Limosa for more detailed

install.packages("lattice")
install.packages("glmmML")
install.packages("rstanarm")
install.packages("lme4")
install.packages("car")
install.packages("AED")
library(lattice)
library(ggplot2)
library(lme4)
library(nlme)
library(glmmML)
library(rstanarm)
library(car)
#############################
######DATA Exploration######

# Change explanatory variables into factors
Metals$fSeason <- factor(Metals$Season, levels = c(0,1), labels = c("Warm", "Cool"))
Metals$fCell <- factor(Metals$Cell, levels = c(0,1), labels = c("Cell 1", "Cell 2"))
TC <- Metals$TC
TN <- Metals$TN
Year <- Metals$Year


#######LOG TRANSFORMATION####################
logZn <- log10(Metals$Zn)
logTC <- log10(Metals$TC)
logTN <- log10(Metals$TN)

#Coplots for Cu and Zn
coplot(logZn ~ Year | fSeason , data = Metals,xlab = c("Year"), ylab = ("log Zn(mg/kg)"))
coplot(logZn ~ Year | logTC * fSeason, data = Metals,xlab = c("Year"))
coplot(logZn ~ Year | fCell , data = Metals,xlab = c("Year"), ylab = ("log Zn(mg/kg)"))
coplot(logZn ~ Year | logTC , data = Metals,xlab = c("Year"))
coplot(logZn ~ logTC| Year , data = Metals,xlab = c("logTC"))


coplot(Zn ~ Year | fSeason, data = Metals,xlab = c("Year"))
coplot(Zn ~ Year | TC * fSeason, data = Metals,xlab = c("Year"))
coplot(Zn ~ Year | TN * fSeason, data = Metals,xlab = c("Year"))

## Coplots for TC and TN
coplot(TC ~ Year | fSeason , data = Metals,xlab = c("Year"))
coplot(TN ~ Year | fSeason , data = Metals,xlab = c("Year"))
# PROTOCOL 
##################################################################
####################################################################
##Zinc###

## VIF values for logTC and logTN where checked (please see Cu Model.R file)
##LogTN was dropped based on VIF

M.lm1 <- lm(logZn ~ Year*fSeason*logTC*fCell, data = Metals)
summary(M.lm1)
plot(M.lm1, which = c(1)) 
E <- resid(M.lm1, type = "pearson")
bartlett.test(E, Metals$fSeason)##p-value 0.003337, Unequal Variance
shapiro.test(E)## p = 3.65e-05, Not NORMAL

##Due to residual unequal variance
##Let's see which variance covariate structure that might help

##Trying Varident (since we are dealing with nominal variables)
M.gls1 <-gls(logZn ~logTC+Year+logTC:Year+fSeason+fSeason:logTC+
               fSeason:Year+fSeason:logTC:Year+ fCell+fCell:logTC+
               fCell:fSeason+ fCell:Year+fCell:logTC:fSeason+
               fCell:logTC:Year+fCell:logTC:fSeason:Year, weights = varIdent(form = ~1|fSeason),
             data = Metals)

summary(M.gls1)
plot(M.gls1, which = c(1))
E <- resid(M.gls1, type = "pearson")
hist(E) #Seems OK
bartlett.test(E, Metals$fSeason)##p-value 0.9881, OK!!!
shapiro.test(E)## p = 0.002736,  Not NORMAL

#let's try varident on Cell
M.gls2 <-gls(logZn ~logTC+Year+logTC:Year+fSeason+fSeason:logTC+
               fSeason:Year+fSeason:logTC:Year+ fCell+fCell:logTC+
               fCell:fSeason+ fCell:Year+fCell:logTC:fSeason+
               fCell:logTC:Year+fCell:logTC:fSeason:Year, weights = varIdent(form = ~1|fCell),
             data = Metals)

summary(M.gls2)
plot(M.gls2, which = c(1))
E <- resid(M.gls2, type = "pearson")
hist(E) #Seems OK
bartlett.test(E, Metals$fSeason)##p-value 0.1311, OK!
shapiro.test(E)## p = 0.004287,  NOT NORMAL

AIC(M.lm1, M.gls1, M.gls2)

## Let;s try a combined variance covariate?
vf <- varComb(varIdent(form =~ 1 | fSeason) ,
              varIdent(form =~ 1 | fCell))

M.gls3 <-gls(logZn ~logTC+Year+logTC:Year+fSeason+fSeason:logTC+
               fSeason:Year+fSeason:logTC:Year+ fCell+fCell:logTC+
               fCell:fSeason+ fCell:Year+fCell:logTC:fSeason+
               fCell:logTC:Year+fCell:logTC:fSeason:Year, weights = vf,
             data = Metals)

summary(M.gls3)
plot(M.gls3, which = c(1))
E <- resid(M.gls3, type = "pearson")
hist(E) #Seems OK
bartlett.test(E, Metals$fSeason)##p-value 0.9964, OK!
shapiro.test(E)## p = 0.00209, NOT NORMAL


#let's try varident on Year
M.gls4 <-gls(logZn ~logTC+Year+logTC:Year+fSeason+fSeason:logTC+
               fSeason:Year+fSeason:logTC:Year+ fCell+fCell:logTC+
               fCell:fSeason+ fCell:Year+fCell:logTC:fSeason+
               fCell:logTC:Year+fCell:logTC:fSeason:Year, weights = varIdent(form = ~1|Year),
             data = Metals)

summary(M.gls4)
plot(M.gls4, which = c(1))
E <- resid(M.gls4, type = "pearson")
hist(E) #Seems OK
bartlett.test(E, Metals$fSeason)##p-value 0.09504, OK!
shapiro.test(E)## p = 0.4911,  NORMAL


##Let's try combo Year and season and Cell
vf <- varComb(varIdent(form =~ 1 | fSeason) ,
              varIdent(form =~ 1 | fCell), 
              varIdent(form =~ 1 | Year))

M.gls5 <-gls(logZn ~logTC+Year+logTC:Year+fSeason+fSeason:logTC+
               fSeason:Year+fSeason:logTC:Year+ fCell+fCell:logTC+
               fCell:fSeason+ fCell:Year+fCell:logTC:fSeason+
               fCell:logTC:Year+fCell:logTC:fSeason:Year, weights = vf,
             data = Metals, control = lmeControl(opt = "optim"))

summary(M.gls5)
plot(M.gls5, which = c(1))
E <- resid(M.gls5, type = "pearson")
hist(E) #Seems OK
bartlett.test(E, Metals$fSeason)##p-value 0.968, OK!
shapiro.test(E)## p = 0.569, NORMAL!!!


##Let's try a trick
vf <- varComb(varIdent(form =~ fCell| fSeason) ,
              varIdent(form =~ 1 | Year))

M.gls6 <-gls(logZn ~logTC+Year+logTC:Year+fSeason+fSeason:logTC+
               fSeason:Year+fSeason:logTC:Year+ fCell+fCell:logTC+
               fCell:fSeason+ fCell:Year+fCell:logTC:fSeason+
               fCell:logTC:Year+fCell:logTC:fSeason:Year, weights = vf,
             data = Metals, control = lmeControl(opt = "optim"))

summary(M.gls6)
plot(M.gls6, which = c(1))
E <- resid(M.gls6, type = "pearson")
hist(E) #Seems OK
bartlett.test(E, Metals$fSeason)##p-value 0.9917, OK!
shapiro.test(E)## p = 0.4931, NORMAL!!!


##Let's try a trick
vf <- varComb(varIdent(form =~ fSeason| fCell) ,
              varIdent(form =~ 1 | Year))

M.gls7 <-gls(logZn ~logTC+Year+logTC:Year+fSeason+fSeason:logTC+
               fSeason:Year+fSeason:logTC:Year+ fCell+fCell:logTC+
               fCell:fSeason+ fCell:Year+fCell:logTC:fSeason+
               fCell:logTC:Year+fCell:logTC:fSeason:Year, weights = vf,
             data = Metals, control = lmeControl(opt = "optim"))

summary(M.gls7)
plot(M.gls7, which = c(1))
E <- resid(M.gls7, type = "pearson")
hist(E) #Seems OK
bartlett.test(E, Metals$fSeason)##p-value 0.3015, OK!
shapiro.test(E)## p = 0.8845, NORMAL!!!


##Let's try a trick
vf <- varComb(varIdent(form =~ fSeason| Year) ,
              varIdent(form =~ 1 | fCell))
M.gls8 <-gls(logZn ~logTC+Year+logTC:Year+fSeason+fSeason:logTC+
               fSeason:Year+fSeason:logTC:Year+ fCell+fCell:logTC+
               fCell:fSeason+ fCell:Year+fCell:logTC:fSeason+
               fCell:logTC:Year+fCell:logTC:fSeason:Year, weights = vf,
             data = Metals, control = lmeControl(opt = "optim"))

summary(M.gls8)
plot(M.gls8, which = c(1))
E <- resid(M.gls8, type = "pearson")
hist(E) #Seems OK
bartlett.test(E, Metals$fSeason)##p-value 0.3015, OK!
shapiro.test(E)## p = 0.8845, NORMAL!!!


##Let's try a trick
vf <- varComb(varIdent(form =~ Year| fSeason ) ,
              varIdent(form =~ 1 | fCell))
M.gls9 <-gls(logZn ~logTC+Year+logTC:Year+fSeason+fSeason:logTC+
               fSeason:Year+fSeason:logTC:Year+ fCell+fCell:logTC+
               fCell:fSeason+ fCell:Year+fCell:logTC:fSeason+
               fCell:logTC:Year+fCell:logTC:fSeason:Year, weights = vf,
             data = Metals, control = lmeControl(opt = "optim"))

summary(M.gls9)
plot(M.gls9, which = c(1))
E <- resid(M.gls9, type = "pearson")
hist(E) #Seems OK
bartlett.test(E, Metals$fSeason)##p-value 0.9964, OK!
shapiro.test(E)## p = 0.00209, NOT NORMAL

##Let's try a trick
vf <- varComb(varIdent(form =~ Year| fCell ) ,
              varIdent(form =~ 1 | fSeason))
M.gls10 <-gls(logZn ~logTC+Year+logTC:Year+fSeason+fSeason:logTC+
                fSeason:Year+fSeason:logTC:Year+ fCell+fCell:logTC+
                fCell:fSeason+ fCell:Year+fCell:logTC:fSeason+
                fCell:logTC:Year+fCell:logTC:fSeason:Year, weights = vf,
              data = Metals, control = lmeControl(opt = "optim"))

summary(M.gls10)
plot(M.gls10, which = c(1))
E <- resid(M.gls10, type = "pearson")
hist(E) #Seems OK
bartlett.test(E, Metals$fSeason)##p-value 0.9964, OK
shapiro.test(E)## p = 0.00209, NOT NORMAL


##Let's try a trick
vf <- varComb(varIdent(form =~fCell| Year ) ,
              varIdent(form =~ 1 | fSeason))
M.gls11 <-gls(logZn ~logTC+Year+logTC:Year+fSeason+fSeason:logTC+
                fSeason:Year+fSeason:logTC:Year+ fCell+fCell:logTC+
                fCell:fSeason+ fCell:Year+fCell:logTC:fSeason+
                fCell:logTC:Year+fCell:logTC:fSeason:Year, weights = vf,
              data = Metals, control = lmeControl(opt = "optim"))

summary(M.gls11)
plot(M.gls11, which = c(1))
E <- resid(M.gls11, type = "pearson")
hist(E) #Seems OK
bartlett.test(E, Metals$fSeason)##p-value 0.9917, OK!
shapiro.test(E)## p = 0.4931, NORMAL!!


##I probably should include TC in the variance structure
vf <- varComb(varIdent(form =~ 1 | fSeason) ,
              varIdent(form =~ 1 | fCell), 
              varIdent(form =~ 1 | Year),
              varFixed(~ logTC))

M.gls12 <-gls(logZn ~logTC+Year+logTC:Year+fSeason+fSeason:logTC+
                fSeason:Year+fSeason:logTC:Year+ fCell+fCell:logTC+
                fCell:fSeason+ fCell:Year+fCell:logTC:fSeason+
                fCell:logTC:Year+fCell:logTC:fSeason:Year, weights = vf,
              data = Metals, control = lmeControl(opt = "optim"))

summary(M.gls12)
plot(M.gls12, which = c(1))
E <- resid(M.gls12, type = "pearson")
hist(E) #Seems OK
bartlett.test(E, Metals$fSeason)##p-value 0.978, OK!
shapiro.test(E)## p = 0.7283, NORMAL!!


##Let' try this
vf <- varComb(varIdent(form =~ 1 | fSeason) ,
              varIdent(form =~ 1 | Year),
              varFixed(~ logTC))

M.gls13 <-gls(logZn ~logTC+Year+logTC:Year+fSeason+fSeason:logTC+
                fSeason:Year+fSeason:logTC:Year+ fCell+fCell:logTC+
                fCell:fSeason+ fCell:Year+fCell:logTC:fSeason+
                fCell:logTC:Year+fCell:logTC:fSeason:Year, weights = vf,
              data = Metals, control = lmeControl(opt = "optim"))

summary(M.gls13)
plot(M.gls13, which = c(1))
E <- resid(M.gls13, type = "pearson")
hist(E) #Seems OK
bartlett.test(E, Metals$fSeason)##p-value 0.9957, OK!
shapiro.test(E)## p = 0.4903, NORMAL!!


##Let' try this
vf <- varComb(varIdent(form =~ fCell | fSeason) ,
              varIdent(form =~ logTC | Year))

M.gls14 <-gls(logZn ~logTC+Year+logTC:Year+fSeason+fSeason:logTC+
                fSeason:Year+fSeason:logTC:Year+ fCell+fCell:logTC+
                fCell:fSeason+ fCell:Year+fCell:logTC:fSeason+
                fCell:logTC:Year+fCell:logTC:fSeason:Year, weights = vf,
              data = Metals, control = lmeControl(opt = "optim"))

summary(M.gls14)
plot(M.gls14, which = c(1))
E <- resid(M.gls14, type = "pearson")
hist(E) #Seems OK
bartlett.test(E, Metals$fSeason)##p-value 0.9917, OK!
shapiro.test(E)## p = 0.4931, NORMAL!!


##Let' try this
vf <- varComb(varIdent(form =~ logTC | fSeason) ,
              varIdent(form =~ fCell | Year))

M.gls15 <-gls(logZn ~logTC+Year+logTC:Year+fSeason+fSeason:logTC+
                fSeason:Year+fSeason:logTC:Year+ fCell+fCell:logTC+
                fCell:fSeason+ fCell:Year+fCell:logTC:fSeason+
                fCell:logTC:Year+fCell:logTC:fSeason:Year, weights = vf,
              data = Metals, control = lmeControl(opt = "optim"))

summary(M.gls15)
plot(M.gls15, which = c(1))
E <- resid(M.gls15, type = "pearson")
hist(E) #Seems OK
bartlett.test(E, Metals$fSeason)##p-value 0.9917, OK!
shapiro.test(E)## p = 0.4931, NORMAL!!


##Let' try this
vf <- varComb(varIdent(form =~ logTC| fCell) ,
              varIdent(form =~ fSeason | Year))

M.gls16 <-gls(logZn ~logTC+Year+logTC:Year+fSeason+fSeason:logTC+
                fSeason:Year+fSeason:logTC:Year+ fCell+fCell:logTC+
                fCell:fSeason+ fCell:Year+fCell:logTC:fSeason+
                fCell:logTC:Year+fCell:logTC:fSeason:Year, weights = vf,
              data = Metals, control = lmeControl(opt = "optim"))

summary(M.gls16)
plot(M.gls16, which = c(1))
E <- resid(M.gls16, type = "pearson")
hist(E) #Seems OK
bartlett.test(E, Metals$fSeason)##p-value 0.3015, OK!
shapiro.test(E)## p = 0.8845, NORMAL!!

##Let' try this
vf <- varComb(varIdent(form =~ 1 | fSeason) ,
              varIdent(form =~ 1 | fCell), 
              varIdent(form =~ 1 | Year),
              varFixed(~ logTC*logTN))

M.gls17 <-gls(logZn ~logTC+Year+logTC:Year+fSeason+fSeason:logTC+
                fSeason:Year+fSeason:logTC:Year+ fCell+fCell:logTC+
                fCell:fSeason+ fCell:Year+fCell:logTC:fSeason+
                fCell:logTC:Year+fCell:logTC:fSeason:Year, weights = vf,
              data = Metals, control = lmeControl(opt = "optim"))

summary(M.gls17)
plot(M.gls17, which = c(1))
E <- resid(M.gls17, type = "pearson")
hist(E) #Seems OK
bartlett.test(E, Metals$fSeason)##p-value 0.3015, OK!
shapiro.test(E)## p = 0.8845, NORMAL


###Let's select best variance structure 
AIC(M.gls1, M.gls2, M.gls3, M.gls4, M.gls5, M.gls6, M.gls7, M.gls8, M.gls9, M.gls10,
    M.gls11, M.gls12, M.gls13, M.gls14, M.gls15, M.gls16, M.gls17)

##M.gls13 has the lowest AIC of 74.48197

##Fixed structure. Due to non convergence issues, and since we are not much interested in Cell as a factor, we dropped it from the main effects initially I had to remove some complex terms (Highest order interactions)
vf <- varComb(varIdent(form =~ 1 | fSeason) ,
              varIdent(form =~ 1 | Year),
              varFixed(~ logTC))


M.Final <-gls(logZn ~logTC*Year*fSeason, weights = vf,
              data = Metals,  control=lmc, method = "ML") ## No convergence issues :)
summary(M.Final)
plot(M.Final, which = c(1))
E <- resid(M.Final, type = "pearson")
hist(E) #Seems OK
bartlett.test(E, Metals$fSeason)##p-value 0.9438, OK!
shapiro.test(E)## p = 0.9801, NORMAL!!


##Find best fixed effect structure
##3-way interaction

drop1 <- update (M.Final, .~.- logTC:Year:fSeason) 
anova(M.Final,drop1)## p-value 0.1773,DROP!

drop1.New <- gls(logZn ~ logTC+Year+logTC:Year+fSeason+fSeason:logTC+
    fSeason:Year,weights = vf, data = Metals, method = "ML")

anova(drop1.New)

##2-way interactions
drop2 <- update (drop1.New, .~.- logTC:fSeason) 
anova(drop1.New,drop2)## p-value 0.3459,DROP!

drop3 <- update (drop1.New, .~.- Year:fSeason) 
anova(drop1.New,drop3)## p-value 0.8849,DROP!

drop4 <- update (drop1.New, .~.-logTC:Year) 
anova(drop1.New,drop4)## p-value 0.3156,DROP!

drop4.New <- gls(logZn ~ logTC+Year+fSeason,data = Metals,weights = vf, method = "ML")
anova(drop4.New)

##Main Effects
drop5 <- update (drop4.New, .~.- fSeason) 
anova(drop4.New,drop5)## p-value 0.0182,KEEP

drop6 <- update (drop4.New, .~.- Year) 
anova(drop4.New,drop6)## p-value 0.9372,DROP

drop7 <- update (drop4.New, .~.- logTC) 
anova(drop4.New,drop7)## p-value <.0001,KEEEEEEP!

###########Final Model####################
#########################################
######################################
vf <- varComb(varIdent(form =~ 1 | fSeason) ,
              varIdent(form =~ 1 | Year),
              varFixed(~ logTC))

M.Zn <- gls(logZn ~ logTC+fSeason,data = Metals, weights = vf,method = "REML") 

summary(M.Zn)
plot(M.Zn, which = c(1))
E <- resid(M.Zn, type = "pearson")
hist(E) #Seems OK
bartlett.test(E, Metals$fSeason)##p-value 0.9438, OK!
shapiro.test(E)## p = 0.9801, NORMAL!!


####PLOTS######
###############
###############

##Plotting Residuals against main effects

E <- resid(M.Zn, type = "pearson")
op <- par(mfrow = c(2, 2), mar = c(5, 4, 1, 2))
plot(Metals$fSeason, E, xlab = "Season",
     ylab = "Residuals")

plot(Metals$fCell, E, xlab = "Cell",
     ylab = "Residuals")

plot(Metals$Year, E, xlab = "Year",
     ylab = "Residuals")
par(op)

op <- par(mfrow = c(2, 2), mar = c(5, 4, 1, 2))
plot(Metals$logTC, E, xlab = "Log(TC)",
     ylab = "Residuals")

plot(Metals$logTN, E, xlab = "Log(TN)",
     ylab = "Residuals")
par(op)
