# Supplementary material for: Temporal deposition of copper and zinc in the sediments of metal removal constructed wetlands
Source: PLoS One. 2021 Aug 3;16(8):e0255527. doi: 10.1371/journal.pone.0255527 (PMC8330884; doi:10.1371/journal.pone.0255527)
Supplement: S1 Raw data — (XLSX) [file pone.0255527.s018.xlsx]

## Sheet: Sheet1
Event	Date	Sample ID	Section	Cell	In/Out flow	Core section	Cu (ppm)	Zn (ppm)	TC%	TN%	Season
1	2007-05-25	1.1 BB	1	1	Inflow	bottom	6.14458	14.3065	1.0208	0.0458512	Warm
1	2007-05-25	1.1 BM	1	1	Inflow	middle	5.68275	14.1621	1.23706	0.0607066	Warm
1	2007-05-25	1.1 BT	1	1	Inflow	top	6.44911	12.8862	0.924186	0.0442827	Warm
1	2007-05-25	3.1 AB	3	1	Outflow	bottom	5.85736	13.7403	1.22089	0.0546739	Warm
1	2007-05-25	3.1 AM	3	1	Outflow	middle	7.4421	16.4057	1.23778	0.0520674	Warm
1	2007-05-25	3.1 AT	3	1	Outflow	top	7.97797	17.6731	2.40178	0.101924	Warm
1	2007-05-25	4.1 AB	4	2	Inflow	bottom	6.20387	13.7237	1.61188	0.0620059	Warm
1	2007-05-25	4.1 AM	4	2	Inflow	middle	5.38926	12.3575	NA	NA	Warm
1	2007-05-25	4.1 AT	4	2	Inflow	top	2.74488	6.86928	1.29908	0.0435242	Warm
1	2007-05-25	6.1 BB	6	2	Outflow	bottom	5.56979	10.8255	0.916379	0.0394794	Warm
1	2007-05-25	6.1 BM	6	2	Outflow	middle	4.9303	11.0646	0.939908	0.0394253	Warm
1	2007-05-25	6.1 BT	6	2	Outflow	top	4.03235	11.4442	1.05519	0.0451098	Warm
2	2008-04-23	1:2A-B bottom	1	1	Inflow	bottom	9.70848	19.7577	0.952344	0.0440244	Warm
2	2008-04-23	1:2A-M middle	1	1	Inflow	middle	7.2548	14.664	1.77117	0.0702884	Warm
2	2008-04-23	1:2A-T top	1	1	Inflow	top	17.1576	35.8018	1.20423	0.0639268	Warm
2	2008-04-23	3:2A-B bottom	3	1	Outflow	bottom	8.78876	17.4164	0.849139	0.0398676	Warm
2	2008-04-23	3:2A-M middle	3	1	Outflow	middle	9.73563	20.0165	0.897041	0.0392828	Warm
2	2008-04-23	3:2A-T top	3	1	Outflow	top	5.99188	13.9965	0.939724	0.0438729	Warm
2	2008-04-23	4:2 A-B bottom	4	2	Inflow	bottom	6.08686	14.8241	1.30114	0.0430153	Warm
2	2008-04-23	4:2A-M middle	4	2	Inflow	middle	8.31036	17.6386	0.980707	0.0427797	Warm
2	2008-04-23	4:2A-T top	4	2	Inflow	top	12.248	26.7452	1.16824	0.0669297	Warm
2	2008-04-23	6:2A-B bottom	6	2	Outflow	bottom	8.36973	17.8938	1.16221	0.0521035	Warm
2	2008-04-23	6:2A-M middle	6	2	Outflow	middle	8.31213	17.7997	0.920116	0.0428312	Warm
2	2008-04-23	6:2A-T top	6	2	Outflow	top	17.1502	37.3867	1.00634	0.0571995	Warm
3	2008-11-12	1.3C B	1	1	Inflow	bottom	5.39264	8.76172	1.28689	0.0703437	Cool
3	2008-11-12	1.3C M	1	1	Inflow	middle	5.63014	10.5304	1.0223	0.050214	Cool
3	2008-11-12	1.3C T	1	1	Inflow	top	212.93	405.348	3.23804	0.321742	Cool
3	2008-11-12	3.3A B	3	1	Outflow	bottom	7.89604	10.7269	1.1395	0.0598019	Cool
3	2008-11-12	3.3A M	3	1	Outflow	middle	4.9419	7.62104	1.19838	0.0610534	Cool
3	2008-11-12	3.3A T	3	1	Outflow	top	32.2275	51.3928	2.04139	0.133037	Cool
3	2008-11-12	3.3C B	3	1	Outflow	bottom	4.67637	7.22566	1.14528	0.0567103	Cool
3	2008-11-12	3.3C M	3	1	Outflow	middle	6.77948	11.5565	1.31988	0.0579578	Cool
3	2008-11-12	4.3C B	4	2	Inflow	bottom	2.42981	4.39793	0.813377	0.0328572	Cool
3	2008-11-12	4.3C M	4	2	Inflow	middle	4.63209	8.06835	1.02027	0.0391529	Cool
3	2008-11-12	4.3C T	4	2	Inflow	top	9.9508	57.608	1.04792	0.0536614	Cool
3	2008-11-12	6.3A B	6	2	Outflow	bottom	4.95763	8.02664	1.3398	0.0588316	Cool
3	2008-11-12	6.3A M	6	2	Outflow	middle	5.90047	9.63806	0.920495	0.0410214	Cool
3	2008-11-12	6.3A T	6	2	Outflow	top	117.473	185.847	2.51333	0.218823	Cool
4	2009-02-19	1.4A B	1	1	Inflow	bottom	7.52378	12.6038	1.54346	0.0807177	Cool
4	2009-02-19	1.4A M	1	1	Inflow	middle	6.24242	11.268	1.16754	0.050584	Cool
4	2009-02-19	1.4A T	1	1	Inflow	top	23.0145	51.2373	1.35387	0.0712477	Cool
4	2009-02-19	3.4A B	3	1	Outflow	bottom	6.11609	9.06573	0.963556	0.045225	Cool
4	2009-02-19	3.4A M	3	1	Outflow	middle	8.85203	14.4913	1.41841	0.0728791	Cool
4	2009-02-19	3.4A T	3	1	Outflow	top	10.2307	14.1921	1.32632	0.0786663	Cool
4	2009-02-19	4.4A B	4	2	Inflow	bottom	5.35853	10.0232	0.986054	0.040411	Cool
4	2009-02-19	4.4A M	4	2	Inflow	middle	4.92176	8.92389	1.16899	0.0523446	Cool
4	2009-02-19	4.4A T	4	2	Inflow	top	55.0104	84.3933	2.32603	0.170753	Cool
4	2009-02-19	4.4B B	4	2	Inflow	bottom	5.80302	10.5156	1.37925	0.0548831	Cool
4	2009-02-19	4.4B M	4	2	Inflow	middle	6.53776	9.42418	1.21562	0.056627	Cool
4	2009-02-19	4.4B T	4	2	Inflow	top	22.8667	35.6517	1.12536	0.0602416	Cool
4	2009-02-19	6.4A B	6	2	Outflow	bottom	9.3187	14.8764	0.954929	0.0449003	Cool
4	2009-02-19	6.4A M	6	2	Outflow	middle	4.9508	8.36741	0.927836	0.0398754	Cool
4	2009-02-19	6.4A T	6	2	Outflow	top	4.44439	7.83111	0.666975	0.0352615	Cool
5	2009-07-01	1.5 C bottom	1	1	Inflow	bottom	6.69207	11.9267	1.09143	0.0533095	Warm
5	2009-07-01	1.5 C middle	1	1	Inflow	middle	5.61897	8.92364	1.15439	0.0570488	Warm
5	2009-07-01	1.5 C top	1	1	Inflow	top	35.3498	56.3307	0.984191	0.0710934	Warm
5	2009-07-01	3.5 C bottom	3	1	Outflow	bottom	6.53166	9.88356	1.06576	0.047006	Warm
5	2009-07-01	3.5 C middle	3	1	Outflow	middle	7.5055	10.1583	1.18541	0.0542386	Warm
5	2009-07-01	3.5 C top	3	1	Outflow	top	349.934	463.544	9.35057	0.873294	Warm
5	2009-07-01	4.5 A bottom	4	2	Inflow	bottom	5.5719	9.41725	1.11883	0.0431667	Warm
5	2009-07-01	4.5 A middle	4	2	Inflow	middle	9.10845	16.054	1.15099	0.0526575	Warm
5	2009-07-01	4.5 A top	4	2	Inflow	top	278.444	437.487	6.54751	0.516881	Warm
5	2009-07-01	4.5 C not top	4	2	Inflow	not top	5.46375	9.98213	1.10561	0.043908	Warm
5	2009-07-01	4.5 C top	4	2	Inflow	top	340.896	513.143	6.40064	0.560691	Warm
5	2009-07-01	6.5 A bottom	6	2	Outflow	bottom	5.18569	8.48234	1.59595	0.0744038	Warm
5	2009-07-01	6.5 A middle	6	2	Outflow	middle	5.81226	9.72191	1.25047	0.0628286	Warm
5	2009-07-01	6.5 A top	6	2	Outflow	top	117.284	214.807	14.2514	1.3524	Warm
6	2009-12-11	1.6 B bottom	1	1	Inflow	bottom	5.50936	7.0894	0.989042	0.0489206	Cool
6	2009-12-11	1.6 B middle	1	1	Inflow	middle	5.94911	13.2518	0.884173	0.0388134	Cool
6	2009-12-11	1.6 B Top	1	1	Inflow	top	133.217	210.75	3.9699	0.331112	Cool
6	2009-12-11	1.6 C bottom	1	1	Inflow	bottom	6.69225	13.163	1.13847	0.061466	Cool
6	2009-12-11	1.6 C middle	1	1	Inflow	middle	7.00796	17.6202	0.80612	0.044879	Cool
6	2009-12-11	1.6 C top	1	1	Inflow	top	648.482	1149.57	7.35803	0.631065	Cool
6	2009-12-11	3.6 A bot	3	1	Outflow	bottom	6.17738	8.67545	1.01878	0.0479396	Cool
6	2009-12-11	3.6 A mid	3	1	Outflow	middle	5.0438	7.63783	0.88936	0.0384305	Cool
6	2009-12-11	3.6 A top	3	1	Outflow	top	11.6529	23.603	1.21554	0.0748239	Cool
6	2009-12-11	3.6 C bottom	3	1	Outflow	bottom	5.51776	3.975	0.762116	0.0356059	Cool
6	2009-12-11	3.6 C mid	3	1	Outflow	middle	4.95657	3.975	0.99209	0.0465326	Cool
6	2009-12-11	3.6 C top	3	1	Outflow	top	77.1627	133.217	4.6502	0.298391	Cool
6	2009-12-11	4.6 A bottom	4	2	Inflow	bottom	3.67338	5.80844	1.03274	0.0422323	Cool
6	2009-12-11	4.6 A top	4	2	Inflow	top	91.7082	184.663	1.85584	0.140163	Cool
6	2009-12-11	4.6 C bottom	4	2	Inflow	bottom	4.08154	7.62392	0.992875	0.039141	Cool
6	2009-12-11	4.6 C middle	4	2	Inflow	middle	7.27472	15.8705	0.79324	0.0396423	Cool
6	2009-12-11	4.6 C top	4	2	Inflow	top	152.957	295.038	2.14021	0.180708	Cool
6	2009-12-11	6.6 A bot	6	2	Outflow	bottom	8.38749	8.8749	0.909993	0.0418619	Cool
6	2009-12-11	6.6 A top	6	2	Outflow	top	26.5237	52.4161	1.65531	0.109127	Cool
6	2009-12-11	6.6 C bottom	6	2	Outflow	bottom	8.06647	9.37819	1.24478	0.034033	Cool
6	2009-12-11	6.6c mid	6	2	Outflow	middle	5.36481	7.09029	1.08324	0.0428998	Cool
6	2009-12-11	6.6 C top	6	2	Outflow	top	17.0307	30.0177	1.58262	0.0973124	Cool
7	2010-06-24	1.7 B bottom	1	1	Inflow	bottom	8.89027	12.4201	1.02174	0.0494671	Warm
7	2010-06-24	1.7 B mid	1	1	Inflow	middle	6.81161	11.2472	0.981896	0.0429792	Warm
7	2010-06-24	1.7 B top	1	1	Inflow	top	71.7633	127.761	1.67237	0.121034	Warm
7	2010-06-24	1.7 C bottom	1	1	Inflow	bottom	6.53184	3.975	0.906197	0.0427434	Warm
7	2010-06-24	1.7 C middle	1	1	Inflow	middle	6.97008	13.4421	1.04066	0.0578316	Warm
7	2010-06-24	1.7 C top	1	1	Inflow	top	93.4333	152.38	1.70709	0.128201	Warm
7	2010-06-24	3.7 B bottom	3	1	Outflow	bottom	4.87199	10.2981	1.24961	0.0496705	Warm
7	2010-06-24	3.7 B middle	3	1	Outflow	middle	5.27581	9.78531	1.20111	0.0488974	Warm
7	2010-06-24	3.7 B top	3	1	Outflow	top	55.6955	101.724	2.32122	0.147115	Warm
7	2010-06-24	3.7 C bottom	3	1	Outflow	bottom	6.80878	13.143	1.04313	0.0446926	Warm
7	2010-06-24	3.7c mid	3	1	Outflow	middle	10.975	26.324	1.04032	0.0583836	Warm
7	2010-06-24	3.7 C top	3	1	Outflow	top	68.5686	122.695	2.61498	0.21817	Warm
7	2010-06-24	4.7 B Bottom	4	2	Inflow	bottom	3.99919	7.14576	1.0666	0.0402957	Warm
7	2010-06-24	4.7 B mid	4	2	Inflow	middle	6.03717	16.7414	0.854605	0.0417698	Warm
7	2010-06-24	4.7 B top	4	2	Inflow	top	719.351	1144.29	5.8858	0.43138	Warm
7	2010-06-24	4.7 C bottom	4	2	Inflow	bottom	6.14675	11.685	1.24092	0.0420354	Warm
7	2010-06-24	4.7 C top	4	2	Inflow	top	475.899	700.869	4.75636	0.354549	Warm
7	2010-06-24	6.7 A bottom	6	2	Outflow	bottom	7.32071	14.7589	1.07096	0.0497372	Warm
7	2010-06-24	6.7 A top	6	2	Outflow	top	59.6234	90.795	4.76764	0.377032	Warm
7	2010-06-24	6.7 C bottom	6	2	Outflow	bottom	9.38925	13.0673	1.16513	0.0526608	Warm
7	2010-06-24	6.7 C mid	6	2	Outflow	middle	4.9973	10.6481	0.849593	0.0381221	Warm
7	2010-06-24	6.7 C top	6	2	Outflow	top	85.2834	170.251	3.77491	0.248603	Warm
8	2011-02-28	1.8 B bottom	1	1	Inflow	bottom	16.417	3.975	NA	NA	Cool
8	2011-02-28	1.8 B middle	1	1	Inflow	middle	7.0586	11.6691	0.909293	0.042	Cool
8	2011-02-28	1.8 B top	1	1	Inflow	top	181.977	288.517	3.55794	0.206	Cool
8	2011-02-28	1.8 C bottom	1	1	Inflow	bottom	6.69409	3.98	1.36317	0.054	Cool
8	2011-02-28	1.8 c middle	1	1	Inflow	middle	7.98828	11.4062	1.41394	0.054	Cool
8	2011-02-28	1.8 c top	1	1	Inflow	top	370.299	525.397	7.50136	0.469	Cool
8	2011-02-28	3.8 B Bottom	3	1	Outflow	bottom	6.36929	9.6473	1.02515	0.045	Cool
8	2011-02-28	3.8 B middle	3	1	Outflow	middle	5.63525	8.29918	0.976935	0.045	Cool
8	2011-02-28	3.8 B top	3	1	Outflow	top	93.0889	106.176	6.71739	0.458	Cool
8	2011-02-28	3.8 c bottom	3	1	Outflow	bottom	5.16169	7.66998	1.23589	0.045	Cool
8	2011-02-28	3.8 c middle	3	1	Outflow	middle	6.48752	26.5285	1.61409	0.053	Cool
8	2011-02-28	3.8 C top	3	1	Outflow	top	39.8571	42.0026	1.84075	0.112	Cool
8	2011-02-28	4.8 A bottom	4	2	Inflow	bottom	7.08154	3.98	1.54521	0.045	Cool
8	2011-02-28	4.8 A middle	4	2	Inflow	middle	7.75368	12.1318	1.90234	0.058	Cool
8	2011-02-28	4.8 A top	4	2	Inflow	top	52.7185	64.041	1.84565	0.107	Cool
8	2011-02-28	4.8 C bottom	4	2	Inflow	bottom	4.59056	3.98	1.287	0.045	Cool
8	2011-02-28	4.8 c middle	4	2	Inflow	middle	6.06812	10.464	1.11579	0.043	Cool
8	2011-02-28	4.8 C top	4	2	Inflow	top	32.5994	39.3525	2.09689	0.12	Cool
8	2011-02-28	6.8 A bottom	6	2	Outflow	bottom	6.68577	3.98	0.921769	0.041	Cool
8	2011-02-28	6.8 A middle	6	2	Outflow	middle	16.3294	3.98	1.39586	0.065	Cool
8	2011-02-28	6.8 A top	6	2	Outflow	top	19.8077	3.98	3.88146	0.241	Cool
8	2011-02-28	6.8 B bottom	6	2	Outflow	bottom	4.88344	7.85772	1.39752	0.044	Cool
8	2011-02-28	6.8 B middle	6	2	Outflow	middle	6.66571	3.98	1.24397	0.058	Cool
8	2011-02-28	6.8 B top	6	2	Outflow	top	34.6311	59.0164	2.13193	0.131	Cool
9	2011-06-28	1.9 A Bottom	1	1	Inflow	bottom	6.4822	9.65557	0.936485	0.047	Warm
9	2011-06-28	1.9 A middle	1	1	Inflow	middle	17.9038	23.859	0.998428	0.053	Warm
9	2011-06-28	1.9 A Top	1	1	Inflow	top	256.568	297.619	6.92845	0.49	Warm
9	2011-06-28	1.9 C Bottom	1	1	Inflow	bottom	5.08645	6.87575	0.921631	0.042	Warm
9	2011-06-28	1.9 C middle	1	1	Inflow	middle	4.83314	8.36285	0.733158	0.034	Warm
9	2011-06-28	1.9 C top	1	1	Inflow	top	118.834	160.903	3.65685	0.215	Warm
9	2011-06-28	3.9 B middle	3	1	Outflow	middle	5.09429	9.9815	0.778939	0.0438503	Warm
9	2011-06-28	3.9 B top	3	1	Outflow	top	25.9597	37.6683	3.25225	0.218194	Warm
9	2011-06-28	3.9 C bottom	3	1	Outflow	bottom	5.48228	8.46164	1.14476	0.038	Warm
9	2011-06-28	3.9 C middle	3	1	Outflow	middle	7.22185	11.2574	1.54078	0.053	Warm
9	2011-06-28	3.9 C top	3	1	Outflow	top	38.0713	91.9824	2.21664	0.117	Warm
9	2011-06-28	4.9 B bottom	4	2	Inflow	bottom	3.5995	6.88305	1.2326	0.042	Warm
9	2011-06-28	4.9 B middle	4	2	Inflow	middle	7.15613	10.7993	1.26889	0.054	Warm
9	2011-06-28	4.9 B top	4	2	Inflow	top	205.881	318.796	6.61247	0.414	Warm
9	2011-06-28	4.9 C bottom	4	2	Inflow	bottom	3.86084	7.073	1.08622	0.033	Warm
9	2011-06-28	4.9 C middle	4	2	Inflow	middle	5.99747	29.4273	1.24597	0.041	Warm
9	2011-06-28	4.9 C Top	4	2	Inflow	top	471.118	591.971	7.44053	0.647	Warm
9	2011-06-28	6.9 A bottom	6	2	Outflow	bottom	4.23921	8.7637	0.941757	0.047	Warm
9	2011-06-28	6.9 A middle	6	2	Outflow	middle	6.87238	19.2039	1.76459	0.063	Warm
9	2011-06-28	6.9 A top	6	2	Outflow	top	36.5489	70.8745	2.67488	0.181	Warm
9	2011-06-28	6.9 C bottom	6	2	Outflow	bottom	5.11448	8.25704	1.07384	0.044	Warm
9	2011-06-28	6.9 C middle	6	2	Outflow	middle	8.05303	11.7362	1.9968	0.096	Warm
9	2011-06-28	6.9 C Top	6	2	Outflow	top	61.8021	89.2581	2.15748	0.167	Warm
10	2011-12-30	1.10 A Bottom	1	1	Inflow	bottom	8.22496	13.7439	1.07333	0.04	Cool
10	2011-12-30	1.10 A Top	1	1	Inflow	top	98.0424	110.094	2.06	0.13	Cool
10	2011-12-30	1.10 C Bottom	1	1	Inflow	bottom	6.36132	9.05428	0.950735	0.0373886	Cool
10	2011-12-30	1.10 C Middle	1	1	Inflow	middle	8.85874	15.0239	1.2525	0.0525	Cool
10	2011-12-30	1.10 C Top	1	1	Inflow	top	323.726	465.748	12	0.74	Cool
10	2011-12-30	3.10 B Bottom	3	1	Outflow	bottom	4.64143	6.49402	1.06	0.04	Cool
10	2011-12-30	3.10 B middle	3	1	Outflow	middle	7.74908	9.32759	0.975	0.04	Cool
10	2011-12-30	3.10 B Top	3	1	Outflow	top	151.451	232.108	4.32667	0.293333	Cool
10	2011-12-30	3.10 C bottom	3	1	Outflow	bottom	4.61894	6.35104	1.20285	0.045136	Cool
10	2011-12-30	3.10 C Middle	3	1	Outflow	middle	8.8898	13.6408	1.25	0.05	Cool
10	2011-12-30	3.10 C Top	3	1	Outflow	top	78.6895	126.058	9.59818	0.512208	Cool
10	2011-12-30	4.10 A Bottom	4	2	Inflow	bottom	2.54751	3.98	0.845	0.03	Cool
10	2011-12-30	4.10 A Middle	4	2	Inflow	middle	6.37948	14.1219	0.608857	0.0288632	Cool
10	2011-12-30	4.10 A top	4	2	Inflow	top	436.924	690.429	4.54	0.36	Cool
10	2011-12-30	4.10 B Bottom	4	2	Inflow	bottom	6.53195	7.30263	1.03	0.0366667	Cool
10	2011-12-30	4.10 B Middle	4	2	Inflow	middle	14.1999	22.0351	0.7	0.03	Cool
10	2011-12-30	4.10 B Top	4	2	Inflow	top	692.215	1057.48	6.71665	0.529351	Cool
10	2011-12-30	6.10 B middle	6	2	Outflow	middle	6.40866	10.4037	1.46512	0.0444829	Cool
10	2011-12-30	6.10 B Top	6	2	Outflow	top	27.0438	43.559	1.845	0.12	Cool
10	2011-12-30	6.10 C Bottom	6	2	Outflow	bottom	5.06921	7.53835	1.08	0.05	Cool
10	2011-12-30	6.10 C Middle	6	2	Outflow	middle	4.06213	8.32014	0.552915	0.0240003	Cool
10	2011-12-30	6.10 C Top	6	2	Outflow	top	139.056	248.351	3.03	0.24	Cool
11	2012-06-14	1.11A bottom	1	1	Inflow	bottom	4.57472	8.47444	0.972683	0.0401856	Warm
11	2012-06-14	1.11A middle	1	1	Inflow	middle	14.9744	26.8898	0.972736	0.0464984	Warm
11	2012-06-14	1.11A top	1	1	Inflow	top	722.283	895.031	13.219	0.982721	Warm
11	2012-06-14	1.11B bottom	1	1	Inflow	bottom	4.3141	3.98	0.980406	0.0366678	Warm
11	2012-06-14	1.11B middle	1	1	Inflow	middle	5.96461	7.48347	1.63179	0.0390214	Warm
11	2012-06-14	1.11B Top	1	1	Inflow	top	470.705	635.667	7.42564	0.485127	Warm
11	2012-06-14	3.11A bottom	3	1	Outflow	bottom	5.82682	6.52463	1.04818	0.0395392	Warm
11	2012-06-14	3.11A middle	3	1	Outflow	middle	58.4366	14.4382	0.956861	0.038784	Warm
11	2012-06-14	3.11A top	3	1	Outflow	top	195.912	296.209	9.09126	0.787344	Warm
11	2012-06-14	3.11 B bottom	3	1	Outflow	bottom	4.29279	5.14659	0.786707	0.0298252	Warm
11	2012-06-14	3.11B middle	3	1	Outflow	middle	8.87295	12.2251	1.0728	0.0513931	Warm
11	2012-06-14	3.11B top	3	1	Outflow	top	185.723	283.564	7.27378	0.505823	Warm
11	2012-06-14	4.11B top	4	2	Inflow	top	124.931	168.316	4.18365	0.274452	Warm
11	2012-06-14	4.11C bottom	4	2	Inflow	bottom	2.87063	4.77684	1.04612	0.0325182	Warm
11	2012-06-14	4.11C middle	4	2	Inflow	middle	NA	NA	NA	NA	Warm
11	2012-06-14	4.11C top	4	2	Inflow	top	160.523	257.233	8.47664	0.591356	Warm
11	2012-06-14	6.11A bottom	6	2	Outflow	bottom	4.33784	7.39189	0.981029	0.0347779	Warm
11	2012-06-14	6.11A middle	6	2	Outflow	middle	4.46669	5.22141	0.988842	0.0363662	Warm
11	2012-06-14	6.11A top	6	2	Outflow	top	80.389	115.701	6.61381	0.48268	Warm
11	2012-06-14	6.11C bottom	6	2	Outflow	bottom	4.72652	8.16488	0.77243	0.0329675	Warm
11	2012-06-14	6.11C middle	6	2	Outflow	middle	25.6055	9.18555	0.900184	0.0383739	Warm
11	2012-06-14	6.11C top	6	2	Outflow	top	179.099	289.589	12.8707	0.961347	Warm
12	2013-03-08	1.12A Bottom	1	1	Inflow	bottom	6.82066	14.108	0.947529	0.0453039	Cool
12	2013-03-08	1.12A Middle	1	1	Inflow	middle	37.7028	49.6918	0.871931	0.0528625	Cool
12	2013-03-08	1.12A Top	1	1	Inflow	top	242.808	317.372	2.35588	0.183803	Cool
12	2013-03-08	1.12B Bottom	1	1	Inflow	bottom	8.50849	15.3122	1.15206	0.047708	Cool
12	2013-03-08	1.12B Middle	1	1	Inflow	middle	7.69925	12.5975	0.924958	0.0487181	Cool
12	2013-03-08	1.12B Top	1	1	Inflow	top	478.218	619.368	7.57698	0.555739	Cool
12	2013-03-08	3.12A Middle	3	1	Outflow	middle	6.76094	13.2161	1.14237	0.0577876	Cool
12	2013-03-08	3.12A Top	3	1	Outflow	top	211.329	315.39	11.007	0.859639	Cool
12	2013-03-08	3.12B Bottom	3	1	Outflow	bottom	5.49374	9.59913	0.882327	0.0405074	Cool
12	2013-03-08	3.12B Middle	3	1	Outflow	middle	5.46671	10.6677	1.14029	0.0541382	Cool
12	2013-03-08	3.12B Top	3	1	Outflow	top	33.4928	60.4839	3.02679	0.215226	Cool
12	2013-03-08	4.12A Bottom	4	2	Inflow	bottom	3.95876	9.60984	0.929729	0.0388273	Cool
12	2013-03-08	4.12A Middle	4	2	Inflow	middle	31.7089	70.8343	1.90572	0.0960631	Cool
12	2013-03-08	4.12A Top	4	2	Inflow	top	532.936	802.467	15.2342	1.32942	Cool
12	2013-03-08	4.12B Bottom	4	2	Inflow	bottom	4.04099	9.44001	0.714884	0.0280893	Cool
12	2013-03-08	4.12B Top	4	2	Inflow	top	139.451	229.072	4.37811	0.350017	Cool
12	2013-03-08	6.12A Middle	6	2	Outflow	middle	5.86617	12.4844	1.04378	0.0486916	Cool
12	2013-03-08	6.12A Top	6	2	Outflow	top	132.628	228.286	12.7046	1.05836	Cool
12	2013-03-08	6.12C Bottom	6	2	Outflow	bottom	7.50268	14.9013	0.959709	0.0401268	Cool
12	2013-03-08	6.12C Middle	6	2	Outflow	middle	5.76229	12.7897	0.689276	0.035588	Cool
12	2013-03-08	6.12C Top	6	2	Outflow	top	154.352	281.912	8.45267	0.673021	Cool
13	2013-07-02	1.13A top	1	1	Inflow	top	157.846	269.878	9.9	0.73	Warm
13	2013-07-02	1.13A middle	1	1	Inflow	middle	7.00063	12.5527	0.95	0.05	Warm
13	2013-07-02	1.13 B top	1	1	Inflow	top	121.812	201.59	9.19	0.63	Warm
13	2013-07-02	1.13 B middle	1	1	Inflow	middle	8.19508	13.9514	0.93	0.05	Warm
13	2013-07-02	3.13 A top	3	1	Outflow	top	201.318	435.738	16.53	1.18	Warm
13	2013-07-02	3.13 A middle	3	1	Outflow	middle	7.98646	13.6997	0.93	0.05	Warm
13	2013-07-02	3.13 C top	3	1	Outflow	top	274.151	674.429	8.03	0.69	Warm
13	2013-07-02	3.13 C middle	3	1	Outflow	middle	5.9762	10.0769	1.14	0.04	Warm
13	2013-07-02	4.13 A top	4	2	Inflow	top	212.772	376.068	4.3	0.32	Warm
13	2013-07-02	4.13 A middle	4	2	Inflow	middle	5.08123	9.33489	1.02	0.05	Warm
13	2013-07-02	4.13 B top	4	2	Inflow	top	57.0979	101.782	2.29	0.18	Warm
13	2013-07-02	4.13 C top	4	2	Inflow	top	187.568	339.536	3.46	0.27	Warm
13	2013-07-02	6.13 A top	6	2	Outflow	top	34.9013	72.1684	2.96	0.23	Warm
13	2013-07-02	6.13 C top	6	2	Outflow	top	74.5084	165.761	6.62	0.52	Warm
